# Supplementary material for: Metagenomic Insights Into a Cellulose-Rich Niche Reveal Microbial Cooperation in Cellulose Degradation
Source: Front Microbiol. 2019 Mar 28;10:618. doi: 10.3389/fmicb.2019.00618 (PMC6447707; doi:10.3389/fmicb.2019.00618)
Supplement: Supplementary file 1 [file Table_1.xlsx]

## Sheet: Table S1
Table S1 Water quality and parameters of the samples
Sample ID	1	2
pH	7.91	8
Conductivity (us/cm)	1116	653
Turbidity	190	114
Total Nitrogen (mg/L)	198.72	87.18
Nitrate (mg/L)	15.27	11.27
Nitrite (mg/L)	1.14	0.63
Ammonium (mg/L)	7.22	4.79
Total Phosphorus (mg/L)	0.97	0.39
Phosphate (mg/L)	0.51	0.18

## Sheet: Table S2
Forward Primer Pad	Forward Primer Linker	515 Forward Primer	Forward Primer For PCR	Name	Length
TATGGTAATT	GT	GTGCCAGCMGCCGCGGTAA	TATGGTAATTGTGTGCCAGCMGCCGCGGTAA	16F515	31bp
Barcode	Reverse Primer Pad	Reverse Primer Linker	Reverse Primer	Reverse Primer For PCR	Name	Length
TGGTCAACGATA	AGTCAGTCAG	CC	GGACTACHVGGGTWTCTAAT	TGGTCAACGATAAGTCAGTCAGCCGGACTACHVGGGTWTCTAAT	16R803_005	44bp
ATCGCACAGTAA	AGTCAGTCAG	CC	GGACTACHVGGGTWTCTAAT	ATCGCACAGTAAAGTCAGTCAGCCGGACTACHVGGGTWTCTAAT	16R803_006	44bp
Table.S2 The specific primers of 16s rRNA gene sequences in sample 1 and 2

## Sheet: Table S3
Table.S3 The samples information
Sample source	Accession No.	References
ancient paper-making pulp (APMP) samples	SAMN08818942 (16S data)	_
Bamboo soil	SRS660037 (16S data)	[1]
Other paper mill	SRR948569 (16S data)	[2]
Panda gut	SRR1659820-SRR1659828 (16S data)	[3]
Termite gut	SRP032939 (16S data)	[4]
Panda gut	project ID is 5936 in Integrated Microbial Genomes with Microbiome Samples (IMG/M) ( metagenomic data)	[5]
Termite gut	ABDH00000000 ( metagenomic data)	[6]
References:
[1] Lin, Y.T., et al., Changes of soil bacterial communities in bamboo plantations at different elevations. FEMS Microbiol Ecol, 2015. 91(5).
[2] Lu, X.M. and P.Z. Lu, Effects of farmhouse hotel and paper mill effluents on bacterial community structures in sediment and surface water of Nanxi River, China. Microb Ecol, 2014. 68(4): p. 773-84.
[3] Xue, Z., et al., The bamboo-eating giant panda harbors a carnivore-like gut microbiota, with excessive seasonal variations. MBio, 2015. 6(3): p. e00022-15.
[4] He, S., et al., Comparative metagenomic and metatranscriptomic analysis of hindgut paunch microbiota in wood- and dung-feeding higher termites. PLoS One, 2013. 8(4): p. e61126.
[5] Zhu, L., et al., Evidence of cellulose metabolism by the giant panda gut microbiome. Proc Natl Acad Sci U S A, 2011. 108(43): p. 17714-9.
[6] Warnecke, F., et al., Metagenomic and functional analysis of hindgut microbiota of a wood-feeding higher termite. Nature, 2007. 450(7169): p. 560-5.

## Sheet: Table S4
Sample ID	1	2
Sequenced reads (125 bp)	7333 620 238(6.9 G)	8337 716 147(7.8 G)
Reads after quality filtering (Q30)	6373 649 349 (6.0 G)	7332 187 580 (6.9 G)
Contigs Number	172009	186534
Total Length (bp)	116880475	130956306
N50	731	754
Max contig length (bp)	41229	122944
Mean contig length (bp)	679.5	702.05
Contigs >=300 bp	172009	186534
Contigs >=1000 bp	23086	25201
CDSs Number	223510	249163
Total CDSs Length (bp)	101481225	114347904
Average CDSs Length (bp)	454.03	458.93
Assigned putative function	124192	138241
Table S4 Statistics of the sequencing data and Assembly.

## Sheet: Table S5
Samples	Genus	The number of hit	Mean	SD	Cellulose-degrading enzymes mapped in the KEGG	Cellodextrin transporters mapped in the KEGG
1	Clostridium	17477	64.46	17.84	endoglucanase [EC:3.2.1.4],beta-glucosidase [EC:3.2.1.21],6-phospho-beta-glucosidase [EC:3.2.1.86]	celB(PTS system, cellobiose-specific IIC component);celA( PTS system, cellobiose-specific IIB component [EC:2.7.1.196 2.7.1.205]);celC(PTS system, cellobiose-specific IIA component [EC:2.7.1.196 2.7.1.205]);msiK(multiple sugar transport system ATP-binding protein,Cellobiose transport system)
	Paludibacter	11441	70.12	16.03	endoglucanase [EC:3.2.1.4],beta-glucosidase [EC:3.2.1.21],cellobiose phosphorylase [EC:2.4.1.20]	no match
	Exiguobacterium	12933	83.82	16.6	beta-glucosidase [EC:3.2.1.21],6-phospho-beta-glucosidase [EC:3.2.1.86]	celC(PTS system, cellobiose-specific IIA component [EC:2.7.1.196 2.7.1.205]);celB(PTS system, cellobiose-specific IIC component);celA( PTS system, cellobiose-specific IIB component [EC:2.7.1.196 2.7.1.205]) ;msiK(multiple sugar transport system ATP-binding protein,Cellobiose transport system)
	Tolumonas	10522	86.5	12.64	beta-glucosidase [EC:3.2.1.21],6-phospho-beta-glucosidase [EC:3.2.1.86]	celC(PTS system, cellobiose-specific IIA component [EC:2.7.1.196 2.7.1.205]);celB(PTS system, cellobiose-specific IIC component);celA( PTS system, cellobiose-specific IIB component [EC:2.7.1.196 2.7.1.205]) ;msiK(multiple sugar transport system ATP-binding protein,Cellobiose transport system)
	Acetivibrio	1900	61.81	17.15	beta-glucosidase [EC:3.2.1.21],cellobiose phosphorylase [EC:2.4.1.20]	msiK (multiple sugar transport system ATP-binding protein,Cellobiose transport system)
	Cloacibacterium	3908	82.8	16.82	beta-glucosidase [EC:3.2.1.21]	no match
2	Clostridium	11247	64.95	18.14	endoglucanase [EC:3.2.1.4],beta-glucosidase [EC:3.2.1.21], 6-phospho-beta-glucosidase [EC:3.2.1.86]	celC(PTS system, cellobiose-specific IIA component [EC:2.7.1.196 2.7.1.205]);celB(PTS system, cellobiose-specific IIC component);celA( PTS system, cellobiose-specific IIB component [EC:2.7.1.196 2.7.1.205]) ;msiK(multiple sugar transport system ATP-binding protein,Cellobiose transport system)
	Paludibacter	11267	68.79	16.8	endoglucanase [EC:3.2.1.4],beta-glucosidase [EC:3.2.1.21],cellobiose phosphorylase [EC:2.4.1.20]	no match
	Exiguobacterium	11094	84.93	15.74	beta-glucosidase [EC:3.2.1.21],6-phospho-beta-glucosidase [EC:3.2.1.86]	celC(PTS system, cellobiose-specific IIA component [EC:2.7.1.196 2.7.1.205]);celB(PTS system, cellobiose-specific IIC component);msiK(multiple sugar transport system ATP-binding protein,Cellobiose transport system)
	Tolumonas	6082	85	13.34	beta-glucosidase [EC:3.2.1.21],6-phospho-beta-glucosidase [EC:3.2.1.86]	celC(PTS system, cellobiose-specific IIA component [EC:2.7.1.196 2.7.1.205]);celB(PTS system, cellobiose-specific IIC component);celA( PTS system, cellobiose-specific IIB component [EC:2.7.1.196 2.7.1.205]) ;msiK(multiple sugar transport system ATP-binding protein,Cellobiose transport system)
	Acetivibrio	960	59.98	17.39	no match	no match
	Cloacibacterium	5915	86.35	15.46	beta-glucosidase [EC:3.2.1.21]	no match
Table.S5 All predicted protein sequences of APMP were compared against the LBPSDB, and genes encoding cellulose-degrading enzymes and cellodextrin transporters were mapped to each genus.
			28724

## Sheet: Table S6  
Table.S6 The glycoside hydrolase families in the samples
Family	APMP sample 1	APMP sample 2	panda gut	termite hindgut	Pfam Number	Cazy activities
GH1	193	157	101	62	pfam00232	beta-glucosidase; beta-galactosidase; beta-mannosidase; beta-glucuronidase; beta-D-fucosidase; phlorizin hydrolase; exo-beta-1,4-glucanase; 6-phospho-beta-galactosidase; 6-phospho-beta-glucosidase; strictosidine beta-glucosidase; lactase; amygdalin beta-glucosidase; prunasin beta-glucosidase; raucaffricine beta-glucosidase; thioglucosidase; beta-primeverosidase; isoflavonoid 7-O-beta-apiosyl-beta…
GH10	116	104	2	151	pfam00331	endo-1,4-beta-xylanase; endo-1,3-beta-xylanase
GH100	19	17	0	0	pfam04853	alkaline and neutral invertase
GH101	1	0	6	2	no_pfam	endo-alpha-N-acetylgalactosaminidase
GH102	5	5	0	2	pfam03562	peptidoglycan lytic transglycosylase
GH103	59	53	0	14	TIGR02283	peptidoglycan lytic transglycosylase
GH104	1	1	1	0	cd00736	peptidoglycan lytic transglycosylase
GH105	148	153	0	28	pfam07470	unsaturated rhamnogalacturonyl hydrolase
GH106	37	49	0	4	self-built	alpha-L-rhamnosidase
GH107	31	43	0	0	no_pfam	sulfated fucan endo-1,4-fucanase
GH108	20	20	0	0	pfam05838	N-acetylmuramidase
GH109	95	120	7	35	pfam01408	alpha-N-acetylgalactosaminidase
GH11	2	3	0	73	pfam00457	xylanase
GH110	0	3	0	0	self-built	alpha-galactosidase; alpha-1,3-galactosidase
GH112	0	3	0	10	pfam09508	lacto-N-biose phosphorylase or galacto-N-biose phosphorylase;D-galactosyl-1,4-L-rhamnose phosphorylase
GH114	2	1	0	3	pfam03537	endo-alpha-1,4-polygalactosaminidase
GH116	18	25	0	10	pfam04685	acid beta-glucosidase; beta-glucosidase; beta-xylosidase
GH117	312	307	0	44	pfam04616	alpha-1,3-L-neoagarooligosaccharide hydrolase; alpha-1,3-L-neoagarobiase/neoagarobiose hydrolase
GH12	0	0	0	2	pfam01670	endoglucanase; xyloglucan hydrolase; beta-1,3-1,4-glucanase; xyloglucan endotransglycosylase
GH120	31	30	0	9	pfam07602	beta-xylosidase
GH124	2	2	0	0	no_pfam	endoglucanase
GH125	8	9	0	2	pfam06824	exo-alpha-1,6-mannosidase
GH13	542	478	35	188	pfam00128	alpha-amylase; pullulanase; cyclomaltodextrin glucanotransferase; cyclomaltodextrinase; trehalose-6-phosphate hydrolase; oligo-alpha-glucosidase ; maltogenic amylase; neopullulanase; alpha-glucosidase; maltotetraose-forming alpha-amylase; isoamylase; glucodextranase; maltohexaose-forming alpha-amylase; maltotriose-forming alpha-amylase; branching enzyme; trehalose synthase; 4-alpha-glucanotransfe…
GH14	8	7	0	2	pfam01373	beta-amylase
GH15	20	33	0	4	pfam00723	glucoamylase; glucodextranase; alpha,alpha-trehalase
GH16	59	65	9	12	cd00413	xyloglucan:xyloglucosyltransferase; keratan-sulfate endo-1,4-beta-galactosidase; endo-1,3-beta-glucanase; endo-1,3(4)-beta-glucanase; licheninase; beta-agarase; kappa;-carrageenase; xyloglucanase
GH17	1	6	0	2	pfam00332	glucan endo-1,3-beta-glucosidase; glucan 1,3-beta-glucosidase; licheninase; beta-1,3-glucanosyltransglycosylase
GH18	57	26	1	40	pfam00704	chitinase; endo-beta-N-acetylglucosaminidase; xylanase inhibitor; concanavalin B
GH19	9	6	0	3	cd00325	chitinase
GH2	337	343	1	125	COG3250	beta-galactosidase; beta-mannosidase; beta-glucuronidase; mannosylglycoprotein endo-beta-mannosidase; exo-beta-glucosaminidase
GH20	28	36	7	36	pfam00728	beta-hexosaminidase; lacto-N-biosidase; beta-1,6-N-acetylglucosaminidase); beta-6-SO3-N-acetylglucosaminidase
GH22	1	1	0	6	pfam00062	lysozyme type C; lysozyme type i; alpha-lactalbumin
GH23	106	128	20	84	cd00254	lysozyme type G; peptidoglycan lyase also known in the literature as peptidoglycan lytic transglycosylase
GH24	13	12	1	1	cd00737	lysozyme
GH25	34	27	9	1	pfam01183	lysozyme
GH26	26	29	0	34	pfam02156	beta-mannanase; beta-1,3-xylanase
GH27	107	93	36	14	pfam02065	alpha-galactosidase; alpha-N-acetylgalactosaminidase; isomalto-dextranase; beta-L-arabinopyranosidase
GH28	88	96	1	12	pfam00295	polygalacturonase; exo-polygalacturonase; exo-polygalacturonosidase; rhamnogalacturonase; endo-xylogalacturonan hydrolase; rhamnogalacturonan alpha-L-rhamnopyranohydrolase
GH29	21	34	1	29	pfam01120	alpha-L-fucosidase
GH3	211	196	18	133	pfam00933	beta-glucosidase; xylan 1,4-beta-xylosidase; beta-N-acetylhexosaminidase; glucan 1,3-beta-glucosidase; glucan 1,4-beta-glucosidase; exo-1,3-1,4-glucanase; alphalpha-L-arabinofuranosidase
GH30	49	58	0	84	COG5520	glucosylceramidase; beta-1,6-glucanase; beta-xylosidase; beta-fucosidase; beta-glucosidase; endo-beta-1,6-galactanase
GH31	157	156	9	33	pfam01055	alpha-glucosidase; alpha-1,3-glucosidase; sucrase-isomaltase; alpha-xylosidase; alpha-glucan lyase; isomaltosyltransferase
GH32	258	215	13	8	pfam00251	invertase; endo-inulinase; beta-2,6-fructan 6-levanbiohydrolase; endo-levanase; exo-inulinase; fructan beta-(2,1)-fructosidase/1-exohydrolase; fructan beta-(2,6)-fructosidase/6-exohydrolase; sucrose:sucrose 1-fructosyltransferase; fructan:fructan 1-fructosyltransferase; sucrose:fructan 6-fructosyltransferase; fructan:fructan 6G-fructosyltransferase; levan fructosyltransferase
GH33	39	78	0	19	cd00260	sialidase or neuraminidase; trans-sialidase; 2-keto-3-deoxynononic acid sialidase
GH35	47	57	4	25	pfam01301	beta-galactosidase; exo-beta-glucosaminidase
GH36	121	98	33	31	COG3345	alpha-galactosidase; alpha-N-acetylgalactosaminidase; stachyose synthase; raffinose synthase
GH37	28	36	2	21	pfam01204	alpha,alpha-trehalase.
GH38	10	30	10	19	pfam01074	alpha-mannosidase; mannosyl-oligosaccharide alpha-1,3-1,6-mannosidase; mannosyl-oligosaccharide alpha-1,3-mannosidase
GH39	0	0	9	0	PF01229	β -Xylosidase, α- L-iduro n idase
GH4	87	89	6	37	pfam02056	maltose-6-phosphate glucosidase; alpha-glucosidase; alpha-galactosidase; 6-phospho-beta-glucosidase; alpha-glucuronidase
GH42	124	116	18	55	pfam02449	beta-galactosidase
GH43	422	418	0	97	pfam04616	beta-xylosidase; beta-1,3-xylosidase; alpha-L-arabinofuranosidase; arabinanase; xylanase; galactan 1,3-beta-galactosidase
GH44	1	1	0	0	self-built	endoglucanase; xyloglucanase
GH45	0	0	0	41	pfam02015	endoglucanase
GH47	4	8	0	0	pfam01532	alpha-mannosidase
GH48	0	1	0	0	pfam02011	endoglucanase; chitinase; cellobiohydrolase ; endo-processive cellulases; [reducing end] cellobiohydrolase
GH49	4	8	0	0	pfam03718	dextranase; isopullulanase; dextran 1,6-alpha-isomaltotriosidase
GH5	286	249	3	294	pfam00150	chitosanase; beta-mannosidase; Cellulase; glucan 1,3-beta-glucosidase; licheninase; glucan endo-1,6-beta-glucosidase; mannan endo-beta-1,4-mannosidase; endo-beta-1,4-xylanase; cellulose beta-1,4-cellobiosidase ; beta-1,3-mannanase; xyloglucan-specific endo-beta-1,4-glucanase; mannan transglycosylase; endo-beta-1,6-galactanase
GH50	2	3	0	0	self-built	beta-agarase
GH51	113	103	5	34	COG3534	alpha-L-arabinofuranosidase; endoglucanase
GH52	1	0	0	8	pfam03512	beta-xylosidase
GH53	42	38	0	38	pfam07745	endo-beta-1,4-galactanase
GH54	2	1	0	0	pfam09206	alpha-L-arabinofuranosidase; beta-xylosidase
GH55	9	7	1	0	self-built	exo-beta-1,3-glucanase; endo-beta-1,3-glucanase
GH57	40	59	0	68	pfam03065	alpha-amylase; 4-alpha-glucanotransferase; alpha-galactosidase; amylopullulanase; branching enzyme
GH58	3	0	1	0	no_pfam	endo-N-acetylneuraminidase or endo-sialidase
GH59	16	17	0	5	pfam02057	galactocerebrosidase
GH6	4	3	0	1	pfam01341	endoglucanase; cellobiohydrolase
GH62	6	7	0	0	pfam03664	alpha-L-arabinofuranosidase
GH63	6	24	0	15	PRK10137	processing alpha-glucosidase; alpha-1,3-glucosidase; alpha-glucosidase
GH64	2	1	0	0	self-built	beta-1,3-glucanase
GH65	45	51	1	6	pfam03632	alpha,alpha-trehalase; maltose phosphorylase; trehalose phosphorylase; kojibiose phosphorylase; trehalose-6-phosphate phosphorylase
GH66	2	2	0		self-built	cycloisomaltooligosaccharide glucanotransferase; dextranase
GH67	42	42	2	22	COG3661	alpha-glucuronidase; xylan alpha-1,2-glucuronidase
GH68	8	8	0	0	pfam02435	levansucrase; beta-fructofuranosidase; inulosucrase
GH7	1	0	0	0	pfam00840	endo-beta-1,4-glucanase; [reducing end-acting] cellobiohydrolase; chitosanase; endo-beta-1,3-1,4-glucanase
GH70	93	84	9	14	pfam02324	dextransucrase; alternansucrase; reuteransucrase; alpha-4,6-glucanotransferase
GH71	4	4	0	1	pfam03659	alpha-1,3-glucanase
GH72	27	20	3	4	pfam03198	beta-1,3-glucanosyltransglycosylase
GH73	72	58	28	23	pfam01832	peptidoglycan hydrolase with endo-beta-N-acetylglucosaminidase specificity
GH74	104	177	0	63	smart00602	endoglucanase; oligoxyloglucan reducing end-specific cellobiohydrolase; xyloglucanase
GH75	1	0	0	0	pfam07335	chitosanase
GH76	91	79	0	34	pfam03663	alpha-1,6-mannanase
GH77	82	69	12	64	pfam02446	amylomaltase or 4-alpha-glucanotransferase
GH78	107	130	2	38	pfam05592	alpha-L-rhamnosidase
GH8	18	30	2	47	pfam01270	chitosanase; cellulase; licheninase; endo-1,4-beta-xylanase; reducing-end-xylose releasing exo-oligoxylanase
GH80	0	1	0	0	cd00978	chitosanase
GH81	8	13	0	0	pfam03639	endo-beta-1,3-glucanase
GH82	34	32	0	1	COG5434	Iota;-carrageenase
GH83	0	1	0	0	pfam00423	neuraminidase
GH84	4	4	0	0	pfam07555	N-acetyl beta-glucosaminidase; hyaluronidase
GH85	8	6	4	1	pfam03644	endo-beta-N-acetylglucosaminidase
GH88	35	26	1	11	pfam07470	d-4,5 unsaturated beta-glucuronyl hydrolase
GH89	9	11	2	2	pfam05089	alpha-N-acetylglucosaminidase
GH9	41	54	0	87	pfam00759	endoglucanase; cellobiohydrolase; beta-glucosidase; exo-beta-glucosaminidase
GH90	0	0	1	0	No Pfam	Endorha mnosidase
GH92	42	77	0	7	pfam07971	mannosyl-oligosaccharide alpha-1,2-mannosidase; mannosyl-oligosaccharide alpha-1,3-mannosidase
GH93	0	3	0	0	self-built	exo-alpha-L-1,5-arabinanase
GH94	140	112	7	215	COG3459	cellobiose phosphorylase; cellodextrin phosphorylase; chitobiose phosphorylase; cyclic beta-1,2-glucan synthase
GH95	62	65	4	19	self-built	alpha-1,2-L-fucosidase; alpha-L-fucosidase
GH97	76	106	0	9	pfam10566	alpha-glucosidase; alpha-galactosidase
GH98	1	1	0	0	pfam08306	endo-beta-galactosidase
GH99	0	0	0	1	self-built	glycoprotein endo-alpha-1,2-mannosidase
Total	5808	5868	448	2779
Table.S6 The number means the number of the glycoside hydrolase proteins (APMP sample 1 and APMP sample 2) in the dbCAN by HMMER 3.0 hmmscan.

## Sheet: Table S7
	Sample1
Samples	GH Families	Number of Genes	Accession number of reference proteins	The actual length of the genes（bp）	Homology Template (Highest Coverage)
1	5	286	EGF93693.1	1584	Trehalose synthase, Sucrose isomerase
			SHS09533.1	1446	6-PHOSPHO-BETA-GLUCOSIDASE BGLA
			WP_099713529.1	1398	5g56, arabinoxylanase
			WP_016778704.1	1131	ENDOXYLANASE
			WP_094599162.1	1017	Endo-1,4-beta-xylanase; alkaline thermostable endoxylanase
			WP_022137563.1	1296	5g56, arabinoxylanase; BETA-1,4-GALACTANASE
			ACX30647.1	1707	alkaline thermostable endoxylanase
			WP_062079875.1	1344	Alpha-amylase
			WP_084371282.1	1341	Beta-glucosidase
			WP_039464430.1	1734	Oligo-1,6-glucosidase 1
			WP_073398575.1	1122	BETA-1,4-GALACTANASE
			WP_062079875.1	681	Alpha-amylase
			WP_062074801.1	1044	1cec, CELLULASE CELC
			WP_029595376.1	1155	6-PHOSPHO-BETA-GLUCOSIDASE BGLA
			WP_069529426.1	1410	Putative 6-phospho-beta-galactobiosidase
			WP_065344802.1	1284	Exo-beta-1,4-mannosidase
			CDA72600.1	1101	endo-beta-1,4-Mannanase
			CZR01633.1	1416	6-PHOSPHO-BETA-D GLYCOSIDASE
			WP_068562317.1	1437	6-PHOSPHO-BETA-GLUCOSIDASE BGLA
			WP_029331968.1	2013	Type I pullulanase
			WP_052257220.1	1869	Beta-glucuronidase
			WP_068181109.1	1035	BETA-1,4-GALACTANASE
			WP_013445134.1	1200	Alkaline thermostable endoxylanase
			WP_059123630.1	693	hypothetical endo-1,4-beta-glucanase
			AGM71677.1	483	Beta-1,3-1,4-glucanase
			WP_029504842.1	789	Beta-1,3-1,4-glucanase
			WP_058296576.1	1008	3mmw, 3amc, 3rjy, endoglucanase Cel5A
			WP_056061735.1	1446	6-PHOSPHO-BETA-GLUCOSIDASE BGLA
			WP_059118851.1	963	1lf1, 2a3h, Cel5
			CZQ94696.1	1401	6-PHOSPHO-BETA-GLUCOSIDASE BGLA
	6	4	/
	7	1	/
	8	18	WP_018615283.1	384	Xylanase Y
			WP_077854064.1	1137	Xylanase Y
	9	41	WP_073281770.1	1602	3h3k, 1clc, 1ut9, 3x17, CelD
			OJV40717.1	1212	ALPHA-1,6-MANNANASE
			WP_045027266.1	1770	N-ter, ALPHA-1,6-MANNANASE; C-ter, Beta-glucosidase
			WP_026475387.1	645	3h3k, 1clc, 1ut9, 3x17, CelD
			SDI52774.1	498	Cellobiose 2-epimerase
	12	0	/
	44	3	KKB49732.1	342	ALPHA-L-ARABINOFURANOSIDASE
			OFX57792.1	1851	3ii1, 3fw6, 2ykk, 2e0p, Cellulase
			WP_004618990.1	414	Glucuronoarabinoxylan endo-1,4-beta-xylanase
	45	0	/
	48	0	/
	51	113	KKB49732.1	342	ALPHA-L-ARABINOFURANOSIDASE
			WP_051829421.1	1524	ALPHA-L-ARABINOFURANOSIDASE
			SFF13906.1	1500	Alpha-L-arabinofuranosidase
			WP_066141288.1	519	Alpha-L-arabinofuranosidase
			SEN77317.1	438	Alpha-L-arabinofuranosidase
			WP_068181109.1	1035	BETA-1,4-GALACTANASE
			AGM71677.1	483	Beta-1,3-1,4-glucanase; lichenase
			WP_077845726.1	1497	ALPHA-L-ARABINOFURANOSIDASE
	61	0	/
	74	104	OJV44368.1	1974	sialidase
			OGU25305.1	975	5fkt, ENDO-1,4-BETA-GLUCANASE/XYLOGLUCANASE, GLY74A, 733 residues
	124	2	/
	Sample2
	GH Families	Number of Genes	Accession number of reference proteins	The actual length of the genes（bp）	Homology Template (Highest Coverage)
	5	249	WP_051929480.1	1017	BETA-1,4-GALACTANASE
			WP_068704689.1	1731	alkaline thermostable endoxylanase
			WP_052257220.1	1869	Beta-glucuronidase
			WP_016696203.1	1296	Beta-xylosidase
			WP_047772990.1	1998	5g56.1.A CARBOHYDRATE BINDING FAMILY 6;
					2y8k.1.A CARBOHYDRATE BINDING FAMILY 6
			WP_068706229.1	1872	Beta-galactosidase
			WP_024872289.1	1215	BETA-1,4-GALACTANASE
			CDA72600.1	1101	Beta-mannanase
			WP_069659902.1	1374	Alpha-amylase
			WP_078010916.1	1407	glycosyl hydrolase family 5
			WP_069659159.1	729	Beta-galactosidase
			AGM71677.1	483	Beta-1,3-1,4-glucanase; lichenase
			WP_062079875.1	681	Alpha-amylase
			WP_039464430.1	1734	Alpha-glucosidase; Oligo-1,6-glucosidase 1
			WP_069529426.1	1410	6-phospho-beta-galactobiosidase
	6	3	/
	7	0	/
	8	30	WP_019822755.1	1116	Endo-1,4-beta-D-glucanase; cellulose synthase subunit BcsZ
	9	54	OJV40717.1	1212	ALPHA-1,6-MANNANASE
			WP_010662980.1	1170	ALPHA-1,6-MANNANASE
	12	0	/
	44	1	WP_026486272.1	366	ALPHA-L-ARABINOFURANOSIDASE
			WP_020430129.1	312	Glucuronoarabinoxylan endo-1,4-beta-xylanase
	45	0	/
	48	1	/
	51	103	SCH70044.1	465	ALPHA-L-ARABINOFURANOSIDASE
			AGM71677.1	483	Beta-1,3-1,4-glucanase
			KKB53938.1	1557	ALPHA-L-ARABINOFURANOSIDASE
	61	0	/
	74	177	OGU25305.1	975	ENDO-1,4-BETA-GLUCANASE/XYLOGLUCANASE, GLY74A
			KKB59006.1	1380	THIOCYANATE FORMING PROTEIN
			OJV37668.1	1245	BETA-1,4-XYLOGLUCAN HYDROLASE (14.76 identity)
			WP_068183249.1	1404	THIOCYANATE FORMING PROTEIN
			WP_021066178.1	924	5fkt, ENDO-1,4-BETA-GLUCANASE/XYLOGLUCANASE, GLY74A
	124	2	/
	Table.S7 All full-length genes of the 13 GH families were listed.

## Sheet: Table S8
Table.S8 Marker genes in sample 1 and 2
Query	Marker	Superkingdom	Phylum	Class	Order	Family	Genus
sample2_scf31235_22	pyrG	Bacteria(1.00)	Firmicutes(1.00)	Bacilli(1.00)	Bacilli(1.00)	Bacillales(1.00)	Exiguobacterium(1.00)
sample2_scf39285_13	nusA	Bacteria(1.00)	Firmicutes(1.00)	Bacilli(1.00)	Bacilli(1.00)	Bacillales(1.00)	Exiguobacterium(1.00)
sample2_scf61888_25	rplM	Bacteria(1.00)	Firmicutes(1.00)	Bacilli(1.00)	Bacilli(1.00)	Bacillales(1.00)	Exiguobacterium(1.00)
sample2_scf61888_30	rpsI	Bacteria(1.00)	Firmicutes(1.00)	Bacilli(1.00)	Bacilli(1.00)	Bacillales(1.00)	Exiguobacterium(1.00)
sample2_scf62640_24	nusA	Bacteria(1.00)	Firmicutes(1.00)	Bacilli(1.00)	Bacilli(1.00)	Bacillales(1.00)	Exiguobacterium(1.00)
sample2_scf123785_10	smpB	Bacteria(1.00)	Firmicutes(1.00)	Bacilli(1.00)	Bacilli(1.00)	Bacillales(1.00)	Exiguobacterium(1.00)
sample2_scf185270_40	dnaG	Bacteria(1.00)	Firmicutes(1.00)	Bacilli(1.00)	Bacilli(1.00)	Bacillales(1.00)	Exiguobacterium(1.00)
sample2_scf186400_6	rplA	Bacteria(1.00)	Firmicutes(1.00)	Bacilli(1.00)	Bacilli(1.00)	Bacillales(1.00)	Exiguobacterium(1.00)
sample2_scf186400_2	rplK	Bacteria(1.00)	Firmicutes(1.00)	Bacilli(1.00)	Bacilli(1.00)	Bacillales(1.00)	Exiguobacterium(1.00)
sample2_scf217273_26	nusA	Bacteria(1.00)	Firmicutes(1.00)	Bacilli(1.00)	Bacilli(1.00)	Bacillales(1.00)	Exiguobacterium(1.00)
sample2_scf229189_19	rplN	Bacteria(1.00)	Firmicutes(1.00)	Bacilli(1.00)	Bacilli(1.00)	Bacillales(1.00)	Exiguobacterium(1.00)
sample2_scf229189_13	rplP	Bacteria(0.97)	Firmicutes(0.97)	Bacilli(0.97)	Bacilli(0.97)	Bacillales(0.97)	Exiguobacterium(0.97)
sample2_scf329483_28	dnaG	Bacteria(1.00)	Firmicutes(1.00)	Bacilli(1.00)	Bacilli(1.00)	Bacillales(1.00)	Exiguobacterium(1.00)
sample2_scf452766_6	rplS	Bacteria(1.00)	Firmicutes(1.00)	Bacilli(1.00)	Bacilli(1.00)	Bacillales(1.00)	Exiguobacterium(1.00)
sample2_scf581022_17	rpsK	Bacteria(0.99)	Firmicutes(0.99)	Bacilli(0.99)	Bacilli(0.99)	Bacillales(0.99)	Exiguobacterium(0.99)
sample2_scf581022_14	rpsM	Bacteria(1.00)	Firmicutes(1.00)	Bacilli(1.00)	Bacilli(1.00)	Bacillales(1.00)	Exiguobacterium(1.00)
sample2_scf591577_29	frr	Bacteria(1.00)	Firmicutes(1.00)	Bacilli(1.00)	Bacilli(1.00)	Bacillales(1.00)	Exiguobacterium(1.00)
sample2_scf12758_5	infC	Bacteria(0.98)	Firmicutes(0.98)	Clostridia(0.98)	Clostridiales(0.98)	Clostridiaceae(0.98)	Clostridium(0.98)
sample2_scf14172_15	rplK	Bacteria(0.99)	Firmicutes(0.99)	Clostridia(0.99)	Clostridiales(0.99)	Clostridiaceae(0.99)	Clostridium(0.99)
sample2_scf17916_12	rpsK	Bacteria(1.00)	Firmicutes(1.00)	Clostridia(1.00)	Clostridiales(1.00)	Clostridiaceae(1.00)	Clostridium(1.00)
sample2_scf17916_11	rpsM	Bacteria(1.00)	Firmicutes(1.00)	Clostridia(1.00)	Clostridiales(1.00)	Clostridiaceae(1.00)	Clostridium(1.00)
sample2_scf19008_21	rpsE	Bacteria(0.95)	Firmicutes(0.95)	Clostridia(0.95)	Clostridiales(0.95)	Clostridiaceae(0.95)	Clostridium(0.95)
sample2_scf19008_19	rplF	Bacteria(0.97)	Firmicutes(0.97)	Clostridia(0.97)	Clostridiales(0.97)	Clostridiaceae(0.97)	Clostridium(0.97)
sample2_scf21935_8	rpsC	Bacteria(0.96)	Firmicutes(0.96)	Clostridia(0.96)	Clostridiales(0.96)	Clostridiaceae(0.96)	Clostridium(0.96)
sample2_scf21935_14	rplN	Bacteria(0.98)	Firmicutes(0.98)	Clostridia(0.98)	Clostridiales(0.98)	Clostridiaceae(0.98)	Clostridium(0.98)
sample2_scf21935_1	rplB	Bacteria(1.00)	Firmicutes(1.00)	Clostridia(1.00)	Clostridiales(1.00)	Clostridiaceae(1.00)	Clostridium(1.00)
sample2_scf21935_10	rplP	Bacteria(1.00)	Firmicutes(1.00)	Clostridia(1.00)	Clostridiales(1.00)	Clostridiaceae(1.00)	Clostridium(1.00)
sample2_scf21935_3	rpsS	Bacteria(1.00)	Firmicutes(1.00)	Clostridia(1.00)	Clostridiales(1.00)	Clostridiaceae(1.00)	Clostridium(1.00)
sample2_scf28028_22	rplA	Bacteria(0.99)	Firmicutes(0.99)	Clostridia(0.99)	Clostridiales(0.99)	Clostridiaceae(0.99)	Clostridium(0.99)
sample2_scf28028_21	rplK	Bacteria(1.00)	Firmicutes(1.00)	Clostridia(1.00)	Clostridiales(1.00)	Clostridiaceae(1.00)	Clostridium(1.00)
sample2_scf35850_3	frr	Bacteria(0.97)	Firmicutes(0.97)	Clostridia(0.97)	Clostridiales(0.97)	Clostridiaceae(0.97)	Clostridium(0.97)
sample2_scf50849_24	rplP	Bacteria(0.95)	Firmicutes(0.95)	Clostridia(0.95)	Clostridiales(0.95)	Clostridiaceae(0.95)	Clostridium(0.95)
sample2_scf50849_29	rplE	Bacteria(0.97)	Firmicutes(0.97)	Clostridia(0.97)	Clostridiales(0.97)	Clostridiaceae(0.97)	Clostridium(0.97)
sample2_scf50849_27	rplN	Bacteria(0.97)	Firmicutes(0.97)	Clostridia(0.97)	Clostridiales(0.97)	Clostridiaceae(0.97)	Clostridium(0.97)
sample2_scf50849_21	rpsC	Bacteria(0.97)	Firmicutes(0.97)	Clostridia(0.97)	Clostridiales(0.97)	Clostridiaceae(0.97)	Clostridium(0.97)
sample2_scf60705_60	rplL	Bacteria(0.96)	Firmicutes(0.96)	Clostridia(0.96)	Clostridiales(0.96)	Clostridiaceae(0.96)	Clostridium(0.93)
sample2_scf60705_55	rplA	Bacteria(0.95)	Firmicutes(0.95)	Clostridia(0.95)	Clostridiales(0.95)	Clostridiaceae(0.95)	Clostridium(0.95)
sample2_scf60705_70	rpoB	Bacteria(0.99)	Firmicutes(0.99)	Clostridia(0.99)	Clostridiales(0.99)	Clostridiaceae(0.99)	Clostridium(0.99)
sample2_scf71145_2	rpsE	Bacteria(0.99)	Firmicutes(0.99)	Clostridia(0.99)	Clostridiales(0.99)	Clostridiaceae(0.99)	Clostridium(0.99)
sample2_scf78998_27	tsf	Bacteria(0.97)	Firmicutes(0.97)	Clostridia(0.97)	Clostridiales(0.97)	Clostridiaceae(0.97)	Clostridium(0.97)
sample2_scf78998_26	rpsB	Bacteria(0.98)	Firmicutes(0.98)	Clostridia(0.98)	Clostridiales(0.98)	Clostridiaceae(0.98)	Clostridium(0.98)
sample2_scf79990_21	smpB	Bacteria(0.97)	Firmicutes(0.97)	Clostridia(0.97)	Clostridiales(0.97)	Clostridiaceae(0.97)	Clostridium(0.97)
sample2_scf112580_13	rpsI	Bacteria(0.96)	Firmicutes(0.96)	Clostridia(0.96)	Clostridiales(0.96)	Clostridiaceae(0.96)	Clostridium(0.77)
sample2_scf112580_12	rplM	Bacteria(0.95)	Firmicutes(0.95)	Clostridia(0.95)	Clostridiales(0.95)	Clostridiaceae(0.95)	Clostridium(0.95)
sample2_scf117762_1	rplA	Bacteria(0.98)	Firmicutes(0.98)	Clostridia(0.98)	Clostridiales(0.98)	Clostridiaceae(0.98)	Clostridium(0.98)
sample2_scf142982_1	rplL	Bacteria(1.00)	Firmicutes(1.00)	Clostridia(1.00)	Clostridiales(1.00)	Clostridiaceae(1.00)	Clostridium(1.00)
sample2_scf142982_5	rpoB	Bacteria(1.00)	Firmicutes(1.00)	Clostridia(1.00)	Clostridiales(1.00)	Clostridiaceae(1.00)	Clostridium(1.00)
sample2_scf155862_8	pyrG	Bacteria(1.00)	Firmicutes(1.00)	Clostridia(1.00)	Clostridiales(1.00)	Clostridiaceae(1.00)	Clostridium(1.00)
sample2_scf159539_12	pyrG	Bacteria(0.99)	Firmicutes(0.99)	Clostridia(0.99)	Clostridiales(0.99)	Clostridiaceae(0.99)	Clostridium(0.99)
sample2_scf315467_20	nusA	Bacteria(0.98)	Firmicutes(0.98)	Clostridia(0.98)	Clostridiales(0.98)	Clostridiaceae(0.98)	Clostridium(0.98)
sample2_scf359411_6	rplC	Bacteria(0.96)	Firmicutes(0.96)	Clostridia(0.96)	Clostridiales(0.96)	Clostridiaceae(0.96)	Clostridium(0.93)
sample2_scf359411_9	rplD	Bacteria(0.97)	Firmicutes(0.97)	Clostridia(0.97)	Clostridiales(0.97)	Clostridiaceae(0.97)	Clostridium(0.97)
sample2_scf359411_4	rpsJ	Bacteria(1.00)	Firmicutes(1.00)	Clostridia(1.00)	Clostridiales(1.00)	Clostridiaceae(1.00)	Clostridium(1.00)
sample2_scf30870_23	dnaG	Bacteria(1.00)	Proteobacteria(1.00)	Gammaproteobacteria(1.00)	Aeromonadales(1.00)	Aeromonadaceae(1.00)	Tolumonas(1.00)
sample2_scf60444_16	pyrG	Bacteria(1.00)	Proteobacteria(1.00)	Gammaproteobacteria(1.00)	Aeromonadales(1.00)	Aeromonadaceae(1.00)	Tolumonas(1.00)
sample2_scf77234_41	tsf	Bacteria(0.98)	Proteobacteria(0.98)	Gammaproteobacteria(0.98)	Aeromonadales(0.98)	Aeromonadaceae(0.98)	Tolumonas(0.98)
sample2_scf77234_48	frr	Bacteria(1.00)	Proteobacteria(1.00)	Gammaproteobacteria(1.00)	Aeromonadales(1.00)	Aeromonadaceae(1.00)	Tolumonas(1.00)
sample2_scf109102_5	nusA	Bacteria(1.00)	Proteobacteria(1.00)	Gammaproteobacteria(1.00)	Aeromonadales(1.00)	Aeromonadaceae(1.00)	Tolumonas(1.00)
sample2_scf266074_22	dnaG	Bacteria(1.00)	Proteobacteria(1.00)	Gammaproteobacteria(1.00)	Aeromonadales(1.00)	Aeromonadaceae(1.00)	Tolumonas(1.00)
sample2_scf300203_9	rpoB	Bacteria(0.99)	Proteobacteria(0.99)	Gammaproteobacteria(0.99)	Aeromonadales(0.99)	Aeromonadaceae(0.99)	Tolumonas(0.99)
sample2_scf301723_6	rplF	Bacteria(1.00)	Proteobacteria(1.00)	Gammaproteobacteria(1.00)	Aeromonadales(1.00)	Aeromonadaceae(1.00)	Tolumonas(1.00)
sample2_scf394226_19	rplP	Bacteria(1.00)	Proteobacteria(1.00)	Gammaproteobacteria(1.00)	Aeromonadales(1.00)	Aeromonadaceae(1.00)	Tolumonas(1.00)
sample2_scf394226_15	rpsC	Bacteria(1.00)	Proteobacteria(1.00)	Gammaproteobacteria(1.00)	Aeromonadales(1.00)	Aeromonadaceae(1.00)	Tolumonas(1.00)
sample2_scf441801_9	rplB	Bacteria(0.96)	Proteobacteria(0.96)	Gammaproteobacteria(0.96)	Aeromonadales(0.96)	Aeromonadaceae(0.96)	Tolumonas(0.91)
sample2_scf525577_12	rpsM	Bacteria(0.96)	Proteobacteria(0.96)	Gammaproteobacteria(0.96)	Aeromonadales(0.88)	Aeromonadaceae(0.88)	Tolumonas(0.84)
sample2_scf3774_15	rpoB	Bacteria(1.00)	Bacteroidetes(1.00)	Bacteroidia(1.00)	Bacteroidales(1.00)	Porphyromonadaceae(1.00)	Paludibacter(1.00)
sample2_scf4726_40	pgk	Bacteria(1.00)	Bacteroidetes(1.00)	Bacteroidia(1.00)	Bacteroidales(1.00)	Porphyromonadaceae(1.00)	Paludibacter(1.00)
sample2_scf5081_28	rpsC	Bacteria(1.00)	Bacteroidetes(1.00)	Bacteroidia(1.00)	Bacteroidales(1.00)	Porphyromonadaceae(1.00)	Paludibacter(1.00)
sample2_scf27002_5	rplP	Bacteria(1.00)	Bacteroidetes(1.00)	Bacteroidia(1.00)	Bacteroidales(1.00)	Porphyromonadaceae(1.00)	Paludibacter(1.00)
sample2_scf28328_49	rpoB	Bacteria(0.96)	Bacteroidetes(0.96)	Bacteroidia(0.96)	Bacteroidales(0.96)	Porphyromonadaceae(0.89)	Paludibacter(0.89)
sample2_scf30061_13	nusA	Bacteria(1.00)	Bacteroidetes(1.00)	Bacteroidia(1.00)	Bacteroidales(1.00)	Porphyromonadaceae(1.00)	Paludibacter(1.00)
sample2_scf117023_17	rplF	Bacteria(0.98)	Bacteroidetes(0.98)	Bacteroidia(0.98)	Bacteroidales(0.98)	Porphyromonadaceae(0.98)	Paludibacter(0.98)
sample2_scf121828_8	pgk	Bacteria(1.00)	Bacteroidetes(1.00)	Bacteroidia(1.00)	Bacteroidales(1.00)	Porphyromonadaceae(1.00)	Paludibacter(1.00)
sample2_scf122918_50	frr	Bacteria(1.00)	Bacteroidetes(1.00)	Bacteroidia(1.00)	Bacteroidales(1.00)	Porphyromonadaceae(1.00)	Paludibacter(1.00)
sample2_scf123186_7	rpmA	Bacteria(0.97)	Bacteroidetes(0.97)	Bacteroidia(0.97)	Bacteroidales(0.97)	Porphyromonadaceae(0.70)	Paludibacter(0.62)
sample2_scf127299_10	rplA	Bacteria(0.95)	Bacteroidetes(0.95)	Bacteroidia(0.95)	Bacteroidales(0.95)	Porphyromonadaceae(0.77)	Paludibacter(0.51)
sample2_scf127777_40	dnaG	Bacteria(0.97)	Bacteroidetes(0.97)	Bacteroidia(0.97)	Bacteroidales(0.97)	Porphyromonadaceae(0.71)	Paludibacter(0.71)
sample2_scf148939_14	smpB	Bacteria(1.00)	Bacteroidetes(1.00)	Bacteroidia(1.00)	Bacteroidales(1.00)	Porphyromonadaceae(1.00)	Paludibacter(1.00)
sample2_scf156224_19	pyrG	Bacteria(1.00)	Bacteroidetes(1.00)	Bacteroidia(1.00)	Bacteroidales(1.00)	Porphyromonadaceae(1.00)	Paludibacter(1.00)
sample2_scf207462_30	rplS	Bacteria(1.00)	Bacteroidetes(1.00)	Bacteroidia(1.00)	Bacteroidales(1.00)	Porphyromonadaceae(1.00)	Paludibacter(1.00)
sample2_scf212150_16	nusA	Bacteria(1.00)	Bacteroidetes(1.00)	Bacteroidia(1.00)	Bacteroidales(1.00)	Porphyromonadaceae(1.00)	Paludibacter(1.00)
sample2_scf221260_7	rplM	Bacteria(1.00)	Bacteroidetes(1.00)	Bacteroidia(1.00)	Bacteroidales(1.00)	Porphyromonadaceae(1.00)	Paludibacter(1.00)
sample2_scf238380_2	frr	Bacteria(1.00)	Bacteroidetes(1.00)	Bacteroidia(1.00)	Bacteroidales(1.00)	Porphyromonadaceae(1.00)	Paludibacter(1.00)
sample2_scf306765_3	rplE	Bacteria(1.00)	Bacteroidetes(1.00)	Bacteroidia(1.00)	Bacteroidales(1.00)	Porphyromonadaceae(1.00)	Paludibacter(1.00)
sample2_scf363316_20	tsf	Bacteria(1.00)	Bacteroidetes(1.00)	Bacteroidia(1.00)	Bacteroidales(1.00)	Porphyromonadaceae(1.00)	Paludibacter(1.00)
sample2_scf412792_20	rpsJ	Bacteria(0.96)	Bacteroidetes(0.96)	Bacteroidia(0.96)	Bacteroidales(0.96)	Porphyromonadaceae(0.49)	Paludibacter(0.49)
sample2_scf553930_1	pyrG	Bacteria(1.00)	Bacteroidetes(1.00)	Bacteroidia(1.00)	Bacteroidales(1.00)	Porphyromonadaceae(1.00)	Paludibacter(1.00)
sample1_scf2844_10	nusA	Bacteria(1.00)	Firmicutes(1.00)	Bacilli(1.00)	Bacilli(1.00)	Bacillales(1.00)	Exiguobacterium(1.00)
sample1_scf12173_3	pgk	Bacteria(1.00)	Firmicutes(1.00)	Bacilli(1.00)	Bacilli(1.00)	Bacillales(1.00)	Exiguobacterium(1.00)
sample1_scf15309_90	dnaG	Bacteria(1.00)	Firmicutes(1.00)	Bacilli(1.00)	Bacillales(1.00)	Exiguobacterium(1.00)	Exiguobacterium sibiricum(1.00)
sample1_scf94276_58	rpoB	Bacteria(1.00)	Firmicutes(1.00)	Bacilli(1.00)	Bacillales(1.00)	Exiguobacterium(1.00)	Exiguobacterium sibiricum(1.00)
sample1_scf96091_34	rpmA	Bacteria(1.00)	Firmicutes(1.00)	Bacilli(1.00)	Bacillales(1.00)	Exiguobacterium(1.00)	Exiguobacterium sibiricum(1.00)
sample1_scf111654_10	nusA	Bacteria(1.00)	Firmicutes(1.00)	Bacilli(1.00)	Bacilli(1.00)	Bacillales(1.00)	Exiguobacterium(1.00)
sample1_scf123319_9	rplL	Bacteria(1.00)	Firmicutes(1.00)	Bacilli(1.00)	Bacilli(1.00)	Bacillales(1.00)	Exiguobacterium(1.00)
sample1_scf123534_3	rpsE	Bacteria(1.00)	Firmicutes(1.00)	Bacilli(1.00)	Bacilli(1.00)	Bacillales(1.00)	Exiguobacterium(1.00)
sample1_scf127627_10	rplS	Bacteria(1.00)	Firmicutes(1.00)	Bacilli(1.00)	Bacillales(1.00)	Exiguobacterium(1.00)	Exiguobacterium sibiricum(0.34)
sample1_scf157076_21	tsf	Bacteria(1.00)	Firmicutes(1.00)	Bacilli(1.00)	Bacilli(1.00)	Bacillales(1.00)	Exiguobacterium(1.00)
sample1_scf162250_4	pyrG	Bacteria(1.00)	Firmicutes(1.00)	Bacilli(1.00)	Bacillales(1.00)	Exiguobacterium(1.00)	Exiguobacterium sibiricum(1.00)
sample1_scf166404_14	rpsK	Bacteria(1.00)	Firmicutes(1.00)	Bacilli(1.00)	Bacilli(1.00)	Bacillales(1.00)	Exiguobacterium(1.00)
sample1_scf167351_92	nusA	Bacteria(1.00)	Firmicutes(1.00)	Bacilli(1.00)	Bacillales(1.00)	Exiguobacterium(1.00)	Exiguobacterium sibiricum(1.00)
sample1_scf177975_18	dnaG	Bacteria(1.00)	Firmicutes(1.00)	Bacilli(1.00)	Bacilli(1.00)	Bacillales(1.00)	Exiguobacterium(1.00)
sample1_scf224786_19	frr	Bacteria(1.00)	Firmicutes(1.00)	Bacilli(1.00)	Bacillales(1.00)	Exiguobacterium(1.00)	Exiguobacterium sibiricum(1.00)
sample1_scf247589_14	rplL	Bacteria(1.00)	Firmicutes(1.00)	Bacilli(1.00)	Bacillales(1.00)	Exiguobacterium(1.00)	Exiguobacterium sibiricum(0.44)
sample1_scf354528_10	dnaG	Bacteria(1.00)	Firmicutes(1.00)	Bacilli(1.00)	Bacillales(1.00)	Exiguobacterium(1.00)	Exiguobacterium sibiricum(1.00)
sample1_scf620509_3	rplA	Bacteria(1.00)	Firmicutes(1.00)	Bacilli(1.00)	Bacilli(1.00)	Bacillales(1.00)	Exiguobacterium(1.00)
sample1_scf1846_19	rpsK	Bacteria(1.00)	Bacteroidetes(1.00)	Bacteroidia(1.00)	Bacteroidales(1.00)	Porphyromonadaceae(1.00)	Paludibacter(1.00)
sample1_scf2322_19	rpsS	Bacteria(0.96)	Bacteroidetes(0.96)	Bacteroidia(0.96)	Bacteroidales(0.96)	Porphyromonadaceae(0.91)	Paludibacter(0.91)
sample1_scf2322_18	rplB	Bacteria(1.00)	Bacteroidetes(1.00)	Bacteroidia(1.00)	Bacteroidales(1.00)	Porphyromonadaceae(1.00)	Paludibacter(1.00)
sample1_scf4593_15	frr	Bacteria(1.00)	Bacteroidetes(1.00)	Bacteroidia(1.00)	Bacteroidales(1.00)	Porphyromonadaceae(1.00)	Paludibacter(1.00)
sample1_scf5235_21	rplF	Bacteria(0.98)	Bacteroidetes(0.98)	Bacteroidia(0.98)	Bacteroidales(0.98)	Porphyromonadaceae(0.98)	Paludibacter(0.98)
sample1_scf8815_14	smpB	Bacteria(1.00)	Bacteroidetes(1.00)	Bacteroidia(1.00)	Bacteroidales(1.00)	Porphyromonadaceae(1.00)	Paludibacter(1.00)
sample1_scf13138_11	smpB	Bacteria(1.00)	Bacteroidetes(1.00)	Bacteroidia(1.00)	Bacteroidales(1.00)	Porphyromonadaceae(1.00)	Paludibacter(1.00)
sample1_scf16278_10	rplA	Bacteria(0.95)	Bacteroidetes(0.95)	Bacteroidia(0.95)	Bacteroidales(0.95)	Porphyromonadaceae(0.77)	Paludibacter(0.51)
sample1_scf18011_2	rpoB	Bacteria(1.00)	Bacteroidetes(1.00)	Bacteroidia(1.00)	Bacteroidales(1.00)	Porphyromonadaceae(1.00)	Paludibacter(1.00)
sample1_scf24238_12	infC	Bacteria(1.00)	Bacteroidetes(1.00)	Bacteroidia(1.00)	Bacteroidales(1.00)	Porphyromonadaceae(1.00)	Paludibacter(1.00)
sample1_scf24238_15	rplT	Bacteria(1.00)	Bacteroidetes(1.00)	Bacteroidia(1.00)	Bacteroidales(1.00)	Porphyromonadaceae(1.00)	Paludibacter(1.00)
sample1_scf29825_16	rpsI	Bacteria(0.96)	Bacteroidetes(0.96)	Bacteroidia(0.96)	Bacteroidales(0.96)	Porphyromonadaceae(0.57)	Paludibacter(0.57)
sample1_scf29825_22	rpsB	Bacteria(1.00)	Bacteroidetes(1.00)	Bacteroidia(1.00)	Bacteroidales(1.00)	Porphyromonadaceae(1.00)	Paludibacter(1.00)
sample1_scf33475_27	rplE	Bacteria(1.00)	Bacteroidetes(1.00)	Bacteroidia(1.00)	Bacteroidales(1.00)	Porphyromonadaceae(1.00)	Paludibacter(1.00)
sample1_scf33475_22	rplN	Bacteria(1.00)	Bacteroidetes(1.00)	Bacteroidia(1.00)	Bacteroidales(1.00)	Porphyromonadaceae(1.00)	Paludibacter(1.00)
sample1_scf33475_19	rplP	Bacteria(1.00)	Bacteroidetes(1.00)	Bacteroidia(1.00)	Bacteroidales(1.00)	Porphyromonadaceae(1.00)	Paludibacter(1.00)
sample1_scf34563_21	smpB	Bacteria(1.00)	Bacteroidetes(1.00)	Bacteroidia(1.00)	Bacteroidales(1.00)	Porphyromonadaceae(1.00)	Paludibacter(1.00)
sample1_scf51208_2	rpsS	Bacteria(0.96)	Bacteroidetes(0.96)	Bacteroidia(0.96)	Bacteroidales(0.96)	Porphyromonadaceae(0.96)	Paludibacter(0.96)
sample1_scf51208_1	rplB	Bacteria(0.98)	Bacteroidetes(0.98)	Bacteroidia(0.98)	Bacteroidales(0.98)	Porphyromonadaceae(0.98)	Paludibacter(0.98)
sample1_scf51208_9	rplP	Bacteria(0.98)	Bacteroidetes(0.98)	Bacteroidia(0.98)	Bacteroidales(0.98)	Porphyromonadaceae(0.98)	Paludibacter(0.98)
sample1_scf51208_7	rpsC	Bacteria(1.00)	Bacteroidetes(1.00)	Bacteroidia(1.00)	Bacteroidales(1.00)	Porphyromonadaceae(1.00)	Paludibacter(1.00)
sample1_scf55565_35	rplS	Bacteria(1.00)	Bacteroidetes(1.00)	Bacteroidia(1.00)	Bacteroidales(1.00)	Porphyromonadaceae(1.00)	Paludibacter(1.00)
sample1_scf55735_42	pyrG	Bacteria(1.00)	Bacteroidetes(1.00)	Bacteroidia(1.00)	Bacteroidales(1.00)	Porphyromonadaceae(1.00)	Paludibacter(1.00)
sample1_scf57784_3	rpoB	Bacteria(1.00)	Bacteroidetes(1.00)	Bacteroidia(1.00)	Bacteroidales(1.00)	Porphyromonadaceae(1.00)	Paludibacter(1.00)
sample1_scf62477_3	rplT	Bacteria(1.00)	Bacteroidetes(1.00)	Bacteroidia(1.00)	Bacteroidales(1.00)	Porphyromonadaceae(1.00)	Paludibacter(1.00)
sample1_scf62890_1	rplA	Bacteria(1.00)	Bacteroidetes(1.00)	Bacteroidia(1.00)	Bacteroidales(1.00)	Porphyromonadaceae(1.00)	Paludibacter(1.00)
sample1_scf62890_6	rplL	Bacteria(1.00)	Bacteroidetes(1.00)	Bacteroidia(1.00)	Bacteroidales(1.00)	Porphyromonadaceae(1.00)	Paludibacter(1.00)
sample1_scf63301_14	rplF	Bacteria(1.00)	Bacteroidetes(1.00)	Bacteroidia(1.00)	Bacteroidales(1.00)	Porphyromonadaceae(1.00)	Paludibacter(1.00)
sample1_scf63989_11	nusA	Bacteria(1.00)	Bacteroidetes(1.00)	Bacteroidia(1.00)	Bacteroidales(1.00)	Porphyromonadaceae(1.00)	Paludibacter(1.00)
sample1_scf67838_2	rplE	Bacteria(1.00)	Bacteroidetes(1.00)	Bacteroidia(1.00)	Bacteroidales(1.00)	Porphyromonadaceae(1.00)	Paludibacter(1.00)
sample1_scf70101_75	pgk	Bacteria(1.00)	Bacteroidetes(1.00)	Bacteroidia(1.00)	Bacteroidales(1.00)	Porphyromonadaceae(1.00)	Paludibacter(1.00)
sample1_scf76488_28	rplS	Bacteria(1.00)	Bacteroidetes(1.00)	Bacteroidia(1.00)	Bacteroidales(1.00)	Porphyromonadaceae(1.00)	Paludibacter(1.00)
sample1_scf96992_17	rplK	Bacteria(0.96)	Bacteroidetes(0.96)	Bacteroidia(0.96)	Bacteroidales(0.96)	Porphyromonadaceae(0.96)	Paludibacter(0.96)
sample1_scf112665_5	pgk	Bacteria(1.00)	Bacteroidetes(1.00)	Bacteroidia(1.00)	Bacteroidales(1.00)	Porphyromonadaceae(1.00)	Paludibacter(1.00)
sample1_scf117832_14	rpoB	Bacteria(1.00)	Bacteroidetes(1.00)	Bacteroidia(1.00)	Bacteroidales(1.00)	Porphyromonadaceae(1.00)	Paludibacter(1.00)
sample1_scf163621_5	rpsB	Bacteria(1.00)	Bacteroidetes(1.00)	Bacteroidia(1.00)	Bacteroidales(1.00)	Porphyromonadaceae(1.00)	Paludibacter(1.00)
sample1_scf163621_13	tsf	Bacteria(1.00)	Bacteroidetes(1.00)	Bacteroidia(1.00)	Bacteroidales(1.00)	Porphyromonadaceae(1.00)	Paludibacter(1.00)
sample1_scf174823_5	pyrG	Bacteria(1.00)	Bacteroidetes(1.00)	Bacteroidia(1.00)	Bacteroidales(1.00)	Porphyromonadaceae(1.00)	Paludibacter(1.00)
sample1_scf181228_44	frr	Bacteria(1.00)	Bacteroidetes(1.00)	Bacteroidia(1.00)	Bacteroidales(1.00)	Porphyromonadaceae(1.00)	Paludibacter(1.00)
sample1_scf190976_14	rpmA	Bacteria(1.00)	Bacteroidetes(1.00)	Bacteroidia(1.00)	Bacteroidales(1.00)	Porphyromonadaceae(1.00)	Paludibacter(1.00)
sample1_scf219452_14	nusA	Bacteria(1.00)	Bacteroidetes(1.00)	Bacteroidia(1.00)	Bacteroidales(1.00)	Porphyromonadaceae(1.00)	Paludibacter(1.00)
sample1_scf225069_56	pgk	Bacteria(1.00)	Bacteroidetes(1.00)	Bacteroidia(1.00)	Bacteroidales(1.00)	Porphyromonadaceae(1.00)	Paludibacter(1.00)
sample1_scf228026_3	rplE	Bacteria(1.00)	Bacteroidetes(1.00)	Bacteroidia(1.00)	Bacteroidales(1.00)	Porphyromonadaceae(1.00)	Paludibacter(1.00)
sample1_scf247196_5	rplB	Bacteria(1.00)	Bacteroidetes(1.00)	Bacteroidia(1.00)	Bacteroidales(1.00)	Porphyromonadaceae(1.00)	Paludibacter(1.00)
sample1_scf247196_1	rplD	Bacteria(1.00)	Bacteroidetes(1.00)	Bacteroidia(1.00)	Bacteroidales(1.00)	Porphyromonadaceae(1.00)	Paludibacter(1.00)
sample1_scf252536_2	rpsK	Bacteria(1.00)	Bacteroidetes(1.00)	Bacteroidia(1.00)	Bacteroidales(1.00)	Porphyromonadaceae(1.00)	Paludibacter(1.00)
sample1_scf272510_10	dnaG	Bacteria(1.00)	Bacteroidetes(1.00)	Bacteroidia(1.00)	Bacteroidales(1.00)	Porphyromonadaceae(1.00)	Paludibacter(1.00)
sample1_scf307861_12	tsf	Bacteria(1.00)	Bacteroidetes(1.00)	Bacteroidia(1.00)	Bacteroidales(1.00)	Porphyromonadaceae(1.00)	Paludibacter(1.00)
sample1_scf310752_8	rplM	Bacteria(1.00)	Bacteroidetes(1.00)	Bacteroidia(1.00)	Bacteroidales(1.00)	Porphyromonadaceae(1.00)	Paludibacter(1.00)
sample1_scf316499_15	dnaG	Bacteria(1.00)	Bacteroidetes(1.00)	Bacteroidia(1.00)	Bacteroidales(1.00)	Porphyromonadaceae(1.00)	Paludibacter(1.00)
sample1_scf329607_3	tsf	Bacteria(1.00)	Bacteroidetes(1.00)	Bacteroidia(1.00)	Bacteroidales(1.00)	Porphyromonadaceae(1.00)	Paludibacter(1.00)
sample1_scf356396_9	pyrG	Bacteria(1.00)	Bacteroidetes(1.00)	Bacteroidia(1.00)	Bacteroidales(1.00)	Porphyromonadaceae(1.00)	Paludibacter(1.00)
sample1_scf420696_3	rplT	Bacteria(1.00)	Bacteroidetes(1.00)	Bacteroidia(1.00)	Bacteroidales(1.00)	Porphyromonadaceae(0.87)	Paludibacter(0.87)
sample1_scf636821_5	rpmA	Bacteria(0.97)	Bacteroidetes(0.97)	Bacteroidia(0.97)	Bacteroidales(0.97)	Porphyromonadaceae(0.71)	Paludibacter(0.63)
sample1_scf21383_16	infC	Bacteria(1.00)	Proteobacteria(1.00)	Gammaproteobacteria(1.00)	Aeromonadales(1.00)	Aeromonadaceae(1.00)	Tolumonas(1.00)
sample1_scf50380_3	rplC	Bacteria(1.00)	Proteobacteria(1.00)	Gammaproteobacteria(1.00)	Aeromonadales(1.00)	Aeromonadaceae(1.00)	Tolumonas(1.00)
sample1_scf50380_6	rplD	Bacteria(1.00)	Proteobacteria(1.00)	Gammaproteobacteria(1.00)	Aeromonadales(1.00)	Aeromonadaceae(1.00)	Tolumonas(1.00)
sample1_scf59125_30	nusA	Bacteria(1.00)	Proteobacteria(1.00)	Gammaproteobacteria(1.00)	Aeromonadales(1.00)	Aeromonadaceae(1.00)	Tolumonas(1.00)
sample1_scf91870_16	rpsI	Bacteria(0.99)	Proteobacteria(0.99)	Gammaproteobacteria(0.99)	Aeromonadales(0.99)	Aeromonadaceae(0.99)	Tolumonas(0.86)
sample1_scf131992_16	rpoB	Bacteria(1.00)	Proteobacteria(1.00)	Gammaproteobacteria(1.00)	Aeromonadales(1.00)	Aeromonadaceae(1.00)	Tolumonas(0.51)
sample1_scf139426_25	smpB	Bacteria(1.00)	Proteobacteria(1.00)	Gammaproteobacteria(1.00)	Aeromonadales(1.00)	Aeromonadaceae(1.00)	Tolumonas(1.00)
sample1_scf154038_17	dnaG	Bacteria(1.00)	Proteobacteria(1.00)	Gammaproteobacteria(1.00)	Aeromonadales(1.00)	Aeromonadaceae(1.00)	Tolumonas(1.00)
sample1_scf172461_14	pgk	Bacteria(1.00)	Proteobacteria(1.00)	Gammaproteobacteria(1.00)	Aeromonadales(1.00)	Aeromonadaceae(1.00)	Tolumonas(0.12)
sample1_scf224005_8	rplF	Bacteria(1.00)	Proteobacteria(1.00)	Gammaproteobacteria(1.00)	Aeromonadales(1.00)	Aeromonadaceae(1.00)	Tolumonas(1.00)
sample1_scf309801_9	rplK	Bacteria(1.00)	Proteobacteria(1.00)	Gammaproteobacteria(1.00)	Aeromonadales(1.00)	Aeromonadaceae(1.00)	Tolumonas(1.00)
sample1_scf325940_18	rplB	Bacteria(0.96)	Proteobacteria(0.96)	Gammaproteobacteria(0.96)	Aeromonadales(0.96)	Aeromonadaceae(0.96)	Tolumonas(0.91)
sample1_scf341618_5	pyrG	Bacteria(1.00)	Proteobacteria(1.00)	Gammaproteobacteria(1.00)	Aeromonadales(1.00)	Aeromonadaceae(1.00)	Tolumonas(1.00)
sample1_scf475695_12	rpsM	Bacteria(0.96)	Proteobacteria(0.96)	Gammaproteobacteria(0.96)	Aeromonadales(0.88)	Aeromonadaceae(0.88)	Tolumonas(0.84)
sample1_scf8350_20	pgk	Bacteria(1.00)	Firmicutes(1.00)	Clostridia(1.00)	Clostridiales(1.00)	Clostridiaceae(1.00)	Clostridium(1.00)
sample1_scf16133_6	rplB	Bacteria(0.96)	Firmicutes(0.96)	Clostridia(0.96)	Clostridiales(0.96)	Clostridiaceae(0.96)	Clostridium(0.92)
sample1_scf16133_11	rpsC	Bacteria(1.00)	Firmicutes(1.00)	Clostridia(1.00)	Clostridiales(1.00)	Clostridiaceae(1.00)	Clostridium(1.00)
sample1_scf16133_8	rpsS	Bacteria(1.00)	Firmicutes(1.00)	Clostridia(1.00)	Clostridiales(1.00)	Clostridiaceae(1.00)	Clostridium(1.00)
sample1_scf30921_3	rplE	Bacteria(0.97)	Firmicutes(0.97)	Clostridia(0.97)	Clostridiales(0.97)	Clostridiaceae(0.97)	Clostridium(0.97)
sample1_scf30921_1	rplN	Bacteria(0.97)	Firmicutes(0.97)	Clostridia(0.97)	Clostridiales(0.97)	Clostridiaceae(0.97)	Clostridium(0.97)
sample1_scf35477_26	rplF	Bacteria(1.00)	Firmicutes(1.00)	Clostridia(1.00)	Clostridiales(1.00)	Clostridiaceae(1.00)	Clostridium(1.00)
sample1_scf37943_3	rpsK	Bacteria(0.96)	Firmicutes(0.96)	Clostridia(0.96)	Clostridiales(0.96)	Clostridiaceae(0.96)	Clostridium(0.96)
sample1_scf42114_6	frr	Bacteria(1.00)	Firmicutes(1.00)	Clostridia(1.00)	Clostridiales(1.00)	Clostridiaceae(1.00)	Clostridium(1.00)
sample1_scf42318_15	rpoB	Bacteria(1.00)	Firmicutes(1.00)	Clostridia(1.00)	Clostridiales(1.00)	Clostridiaceae(1.00)	Clostridium(1.00)
sample1_scf45298_6	rplA	Bacteria(0.99)	Firmicutes(0.99)	Clostridia(0.99)	Clostridiales(0.99)	Clostridiaceae(0.99)	Clostridium(0.99)
sample1_scf45298_4	rplK	Bacteria(1.00)	Firmicutes(1.00)	Clostridia(1.00)	Clostridiales(1.00)	Clostridiaceae(1.00)	Clostridium(1.00)
sample1_scf51801_4	rplE	Bacteria(0.98)	Firmicutes(0.98)	Clostridia(0.98)	Clostridiales(0.98)	Clostridiaceae(0.98)	Clostridium(0.98)
sample1_scf51801_1	rplN	Bacteria(0.98)	Firmicutes(0.98)	Clostridia(0.98)	Clostridiales(0.98)	Clostridiaceae(0.98)	Clostridium(0.98)
sample1_scf51801_9	rplF	Bacteria(1.00)	Firmicutes(1.00)	Clostridia(1.00)	Clostridiales(1.00)	Clostridiaceae(1.00)	Clostridium(1.00)
sample1_scf52592_45	rplK	Bacteria(0.97)	Firmicutes(0.97)	Clostridia(0.97)	Clostridiales(0.97)	Clostridiaceae(0.83)	Clostridium(0.83)
sample1_scf54173_6	rpsK	Bacteria(1.00)	Firmicutes(1.00)	Clostridia(1.00)	Clostridiales(1.00)	Clostridiaceae(1.00)	Clostridium(1.00)
sample1_scf54173_5	rpsM	Bacteria(1.00)	Firmicutes(1.00)	Clostridia(1.00)	Clostridiales(1.00)	Clostridiaceae(1.00)	Clostridium(1.00)
sample1_scf70070_12	rplF	Bacteria(1.00)	Firmicutes(1.00)	Clostridia(1.00)	Clostridiales(1.00)	Clostridiaceae(1.00)	Clostridium(1.00)
sample1_scf99473_9	rpsB	Bacteria(1.00)	Firmicutes(1.00)	Clostridia(1.00)	Clostridiales(1.00)	Clostridiaceae(1.00)	Clostridium(1.00)
sample1_scf99473_10	tsf	Bacteria(1.00)	Firmicutes(1.00)	Clostridia(1.00)	Clostridiales(1.00)	Clostridiaceae(1.00)	Clostridium(1.00)
sample1_scf149152_30	rplB	Bacteria(1.00)	Firmicutes(1.00)	Clostridia(1.00)	Clostridiales(1.00)	Clostridiaceae(1.00)	Clostridium(1.00)
sample1_scf149152_26	rplC	Bacteria(1.00)	Firmicutes(1.00)	Clostridia(1.00)	Clostridiales(1.00)	Clostridiaceae(1.00)	Clostridium(1.00)
sample1_scf149152_28	rplD	Bacteria(1.00)	Firmicutes(1.00)	Clostridia(1.00)	Clostridiales(1.00)	Clostridiaceae(1.00)	Clostridium(1.00)
sample1_scf149152_23	rpsJ	Bacteria(1.00)	Firmicutes(1.00)	Clostridia(1.00)	Clostridiales(1.00)	Clostridiaceae(1.00)	Clostridium(1.00)
sample1_scf150950_37	rpsE	Bacteria(1.00)	Firmicutes(1.00)	Clostridia(1.00)	Clostridiales(1.00)	Clostridiaceae(1.00)	Clostridium(1.00)
sample1_scf152988_24	dnaG	Bacteria(1.00)	Firmicutes(1.00)	Clostridia(1.00)	Clostridiales(1.00)	Clostridiaceae(0.27)	Clostridium(0.27)
sample1_scf159606_41	pgk	Bacteria(1.00)	Firmicutes(1.00)	Clostridia(1.00)	Clostridiales(1.00)	Clostridiaceae(1.00)	Clostridium(1.00)
sample1_scf162665_5	rplS	Bacteria(0.99)	Firmicutes(0.99)	Clostridia(0.99)	Clostridiales(0.99)	Clostridiaceae(0.71)	Clostridium(0.71)
sample1_scf168030_3	rplL	Bacteria(1.00)	Firmicutes(1.00)	Clostridia(1.00)	Clostridiales(1.00)	Clostridiaceae(1.00)	Clostridium(1.00)
sample1_scf168030_6	rpoB	Bacteria(1.00)	Firmicutes(1.00)	Clostridia(1.00)	Clostridiales(1.00)	Clostridiaceae(1.00)	Clostridium(1.00)
sample1_scf172910_5	rplD	Bacteria(0.98)	Firmicutes(0.98)	Clostridia(0.98)	Clostridiales(0.98)	Clostridiaceae(0.98)	Clostridium(0.98)
sample1_scf189849_11	rplC	Bacteria(0.96)	Firmicutes(0.96)	Clostridia(0.96)	Clostridiales(0.96)	Clostridiaceae(0.96)	Clostridium(0.64)
sample1_scf189849_14	rplD	Bacteria(0.97)	Firmicutes(0.97)	Clostridia(0.97)	Clostridiales(0.97)	Clostridiaceae(0.97)	Clostridium(0.97)
sample1_scf201670_2	nusA	Bacteria(1.00)	Firmicutes(1.00)	Clostridia(1.00)	Clostridiales(1.00)	Clostridiaceae(1.00)	Clostridium(1.00)
sample1_scf258151_2	rpoB	Bacteria(1.00)	Firmicutes(1.00)	Clostridia(1.00)	Clostridiales(1.00)	Clostridiaceae(1.00)	Clostridium(1.00)
sample1_scf274469_1	rpsB	Bacteria(0.97)	Firmicutes(0.97)	Clostridia(0.97)	Clostridiales(0.97)	Clostridiaceae(0.18)	Clostridium(0.03)
sample1_scf316710_11	pgk	Bacteria(1.00)	Firmicutes(1.00)	Clostridia(1.00)	Clostridiales(1.00)	Clostridiaceae(1.00)	Clostridium(1.00)
sample1_scf398847_5	rpoB	Bacteria(1.00)	Firmicutes(1.00)	Clostridia(1.00)	Clostridiales(1.00)	Clostridiaceae(1.00)	Clostridium(1.00)
sample1_scf425851_8	rplK	Bacteria(1.00)	Firmicutes(1.00)	Clostridia(1.00)	Clostridiales(1.00)	Clostridiaceae(0.11)	Clostridium(0.11)
sample1_scf434995_24	pyrG	Bacteria(1.00)	Firmicutes(1.00)	Clostridia(1.00)	Clostridiales(1.00)	Clostridiaceae(1.00)	Clostridium(1.00)
sample1_scf506151_7	frr	Bacteria(1.00)	Firmicutes(1.00)	Clostridia(1.00)	Clostridiales(1.00)	Clostridiaceae(1.00)	Clostridium(1.00)
sample1_scf631077_4	nusA	Bacteria(0.99)	Firmicutes(0.99)	Clostridia(0.99)	Clostridiales(0.99)	Clostridiaceae(0.99)	Clostridium(0.99)
sample2_scf53828_gene_id_41301_Acetivibrio	tsf	Bacteria(1.00)	Firmicutes(1.00)	Clostridia(1.00)	Clostridiales(1.00)	Lachnospiraceae(1.00)	Butyrivibrio(1.00)	Butyrivibrio proteoclasticus(1.00)
sample2_gene_id_118093_Acetivibrio	dnaG	Bacteria(1.00)	Firmicutes(1.00)	Clostridia(1.00)	Clostridiales(1.00)
sample1_scf32445_gene_id_22387_Acetivibrio	rplD	Bacteria(0.97)	Firmicutes(0.97)	Clostridia(0.97)	Clostridiales(0.97)	Clostridiales genomosp. BVAB3(0.72)
sample1_scf12327_gene_id_7095_Acetivibrio	rplF	Bacteria(0.99)	Firmicutes(0.99)	Clostridia(0.99)	Clostridiales(0.99)	Ruminococcaceae(0.99)	Ethanoligenens(0.99)	Ethanoligenens harbinense(0.99)
sample1_scf35313_gene_id_24573_Acetivibrio	rplL	Bacteria(0.95)	Proteobacteria(0.91)	Alphaproteobacteria(0.91)	Magnetococcus(0.91)	Magnetococcus marinus(0.91)
sample1_scf274469_scf274469_gene_id_145275_Acetivibrio	rpsB	Bacteria(0.97)	Firmicutes(0.97)	Clostridia(0.97)	Clostridiales(0.97)	Clostridiaceae(0.18)	Clostridium(0.03)	Clostridium cellulolyticum(0.03)
sample1_scf352063_gene_id_171272_Acetivibrio	rpsM	Bacteria(0.97)	Firmicutes(0.97)	Clostridia(0.97)	Clostridiales(0.97)	Clostridiaceae(0.22)	Clostridium(0.22)	Clostridium phytofermentans(0.22)
sample1_scf185414_gene_id_108370_Acetivibrio	tsf	Bacteria(1.00)	Firmicutes(1.00)	Clostridia(1.00)	Clostridiales(1.00)	Lachnospiraceae(1.00)	Butyrivibrio(1.00)	Butyrivibrio proteoclasticus(1.00)
sample1_scf222294_gene_id_124166_Acetivibrio	tsf	Bacteria(1.00)	Firmicutes(1.00)	Clostridia(1.00)	Clostridiales(1.00)
sample1_scf203056_gene_id_115889_Cloacibacterium	rpsJ	Bacteria(0.97)	Bacteroidetes(0.97)	Flavobacteriia(0.97)	Flavobacteriales(0.97)	Flavobacteriaceae(0.97)	Flavobacteriaceae bacterium 3519-10(0.97)
sample2_scf14250_gene_id_11441_Cloacibacterium	frr	Bacteria(1.00)	Bacteroidetes(1.00)	Flavobacteriia(1.00)	Flavobacteriales(1.00)	Flavobacteriaceae(1.00)	Flavobacteriaceae bacterium 3519-10(1.00)
sample2_scf17215_gene_id_13800_Cloacibacterium	smpB	Bacteria(0.99)	Bacteroidetes(0.99)	Flavobacteriia(0.99)	Flavobacteriales(0.99)	Flavobacteriaceae(0.99)	Riemerella(0.99)	Riemerella anatipestifer(0.99)

## Sheet: Table S9
	Acidobacteria	Actinobacteria	Bacteroidetes	Caldiserica	Chlorobi	Chloroflexi	Crenarchaeota	Deferribacteres	DeinococcusThermus	Euryarchaeota	Fibrobacteres	Firmicutes	Fusobacteria	Gemmatimonadetes	Lentisphaerae	Nitrospira	Planctomycetes	Proteobacteria	Spirochaetes	Synergistetes	Tenericutes	Thermotogae	Verrucomicrobia	Archaea-unclassified	BRC1	Bacteria-unclassified	Bacteria_incertae_sedis	Cyanobacteria	OD1	OP10	OP11	SR1	TM7	WS3
Bamboo soil	0.377612	0.0250061	0.0709737	0	4.91763e-05	0.00303664	0	0	0	0	0	0.016806	0	0.00122941	0	0.00244652	0.0014507	0.324244	0.000381116	0	0	7.37644e-05	0	0.000565527	0	0.0824809	0.0634989	0.00371281	0.00113105	0.000381116	1.22941e-05	0	0.0248217	8.60585e-05
APMP_Sample1	0	0.00850906	0.36811	0	0	0	0	0	0	0	0	0.389937	0	0	0	0	0	0.223455	0	0	0	0	0.000369959	0	0	0.00739919	0	0.0018498	0	0	0	0.000369959	0	0
APMP_Sample2	0	0.0195281	0.480879	0	0	0.000271223	0	0	0.000271223	0.000542446	0.000542446	0.225929	0.000542446	0	0	0	0.000271223	0.248169	0	0.000271223	0	0	0.00189856	0	0	0.0141036	0	0.000542446	0.00108489	0	0	0.00135612	0.00379713	0
Panda gut-SRR1659820	0	0.00300903	0	0	0	0	0	0	0	0	0	0.95988	0	0	0	0	0	0.0351053	0	0	0	0	0	0	0	0.00200602	0	0	0	0	0	0	0	0
Panda gut-SRR1659821	0	0	0	0	0	0	0	0	0	0	0	0.4522	0	0	0	0	0	0.5478	0	0	0	0	0	0	0	0	0	0	0	0	0	0	0	0
Panda gut-SRR1659822	0	0	0	0	0	0	0	0	0	0	0	0.578106	0	0	0	0	0	0.421894	0	0	0	0	0	0	0	0	0	0	0	0	0	0	0	0
Panda gut-SRR1659823	0	0	0	0	0	0	0	0	0	0	0	0.757106	0	0	0	0	0	0.242894	0	0	0	0	0	0	0	0	0	0	0	0	0	0	0	0
Panda gut-SRR1659824	0	0.00239425	0	0	0	0	0	0	0	0	0	0.852354	0	0	0	0	0	0.123703	0	0	0	0	0	0.00159617	0	0.0199521	0	0	0	0	0	0	0	0
Panda gut-SRR1659825	0	0.00409836	0.00204918	0	0	0	0	0	0	0	0	0.839139	0	0	0	0	0	0.152664	0	0	0	0	0	0	0	0.00204918	0	0	0	0	0	0	0	0
Panda gut-SRR1659826	0	0	0	0	0	0	0	0	0	0	0	0.0286145	0	0	0	0	0	0.96988	0	0	0	0	0	0	0	0.00150602	0	0	0	0	0	0	0	0
Panda gut-SRR1659827	0	0	0	0	0	0	0	0	0	0	0	0.152139	0	0	0	0	0	0.847861	0	0	0	0	0	0	0	0	0	0	0	0	0	0	0	0
Panda gut-SRR1659828	0	0	0	0	0	0	0	0	0	0	0	0.508179	0	0	0	0	0	0.490731	0	0	0	0	0	0	0	0.00109051	0	0	0	0	0	0	0	0
Other paper mill_SRR948569-1	0.00771024	0.0044827	0.411512	0	0	0.000179308	0	0	0.000358616	0	0.000179308	0.0199032	0.000358616	0	0.00179308	0	0.00519993	0.389277	0.00519993	0	0	0	0.0121929	0.0211583	0	0.117088	0	0.000358616	0.00161377	0.000537924	0	0.000717231	0.000179308	0
Other paper mill_SRR948569-2	0.0190694	0.0177346	0.257056	0.00228833	0	0.0745614	0.000190694	0	0	0.000762777	0.000190694	0.0512967	0.000381388	0.00133486	0.00133486	0.00114416	0.00781846	0.248856	0.0234554	0.000762777	0.000190694	0	0.00343249	0.0413806	0.000190694	0.235126	0	0.000953471	0.0032418	0.00228833	0	0	0.00400458	0.000953471
Termite gut-SRR1044951	0.000663885	0.0165023	0.0141313	0	0	0	0	9.48407e-05	0	0	0.334693	0.0500759	0	0	0	0	0	0.0251328	0.349772	9.48407e-05	0	0	0	9.48407e-05	0	0.207322	0	0	0	0	0	0.000663885	0.000758725	0
Termite gut-SRR1044952	0.00124616	0.000664617	0.00573233	0	0	0	0	0	0	0	0.478691	0.0117139	8.30772e-05	0	0	0	0.000166154	0.061394	0.356069	8.30772e-05	8.30772e-05	0	0	8.30772e-05	0	0.0831603	0	0	0	0	0	0	0.000830772	0
Termite gut-SRR1044953	0.00151813	0.000982318	0.0138418	0	0	8.93017e-05	0	8.93017e-05	0	0	0.36703	0.0208966	8.93017e-05	0	0	0	0.000446508	0.0492052	0.44758	8.93017e-05	0	0	0.000178603	0.000446508	0	0.0970709	0	0	0	0	0	0	0.000446508	0
Termite gut-SRR1044954	0.0124158	0.00462963	0.0162037	0	0	0	0	0	0	0	0.160564	0.0728114	0	0	0	0	0.000210438	0.0294613	0.510522	0.000841751	0	0	0	0	0	0.180976	0	0	0	0	0	0.00631313	0.00505051	0
Termite gut-SRR1044955	0.0119261	0.00596303	0.053071	0	0	0	0	0	0	0	0.147883	0.0721527	0	0	0	0	0.000596303	0.053071	0.465116	0	0	0	0	0	0	0.17412	0	0	0	0	0	0.00834824	0.00775194	0
Termite gut-SRR1044956	0.0116959	0.00350877	0.0421053	0	0	0	0.00116959	0	0	0	0.122807	0.0853801	0	0	0	0	0	0.0608187	0.520468	0.00116959	0	0	0	0	0	0.14386	0	0	0	0	0	0.00233918	0.00467836	0
Termite gut-SRR1044966	0.00685228	0.000898114	0.0441074	0	0	0	0	0	0	0	0.0431427	0.0225859	3.32635e-05	0	0	0	0.000133054	0.01906	0.79503	0.000399162	0	0	0.000232844	0.000133054	0	0.0660945	0	0	0	0	0	6.6527e-05	0.00123075	0
Termite gut-SRR1044967	0.0243383	0.0010648	0.0270764	0	0	0	0	0.000304229	0	0.000152114	0.0631275	0.0339215	0	0	0	0	0.000304229	0.0165805	0.801339	0.00182537	0	0	0.000456343	0	0	0.027989	0	0	0	0	0	0	0.00152114	0
Termite gut-SRR1044968	0.0160064	0.00080032	0.0268107	0	0	0	0	0	0	0	0.0256102	0.0228091	0	0	0	0	0.00020008	0.0216086	0.84894	0.00060024	0	0	0.00060024	0.00040016	0	0.0340136	0	0	0	0	0	0.00020008	0.00140056	0
Table.S9 The abundance of the microbial communities in various environments at the phylum level.

## Sheet: Table S10
	Acidimicrobineae_Acidimicrobium	Acidimicrobineae_Ferrimicrobium	Acidimicrobineae_Ferrithrix	Acidimicrobineae_Iamia	Acidobacteria_Gp12	Acidobacteria_Gp18	Acidobacteria_Gp1	Acidobacteria_Gp21	Acidobacteria_Gp2	Acidobacteria_Gp4	Acidobacteria_Gp7	Bacilli_Abiotrophia	Bacilli_Atopococcus	Bacilli_Bavariicoccus	Bacilli_Filobacillus	Bacilli_Halalkalibacillus	Bacilli_Melissococcus	Bacilli_Oenococcus	Bacilli_Pilibacter	Bacilli_Pullulanibacillus	Bacilli_Salirhabdus	Bacilli_Trichococcus	Bacteroidales_Alkaliflexus	Bacteroidales_Anaerophaga	Bacteroidales_Paludibacter	Bacteroidales_Petrimonas	Bacteroidales_Proteiniphilum	Bacteroidales_Rikenella	Bacteroidales_Tannerella	Bacteroidetes_Adhaeribacter	Bacteroidetes_Alkaliflexus	Bacteroidetes_Anaerophaga	Bacteroidetes_Aquiflexum	Bacteroidetes_Belliella	Bacteroidetes_Cloacibacterium	Bacteroidetes_Coenonia	Bacteroidetes_Croceibacter	Bacteroidetes_Crocinitomix	Bacteroidetes_Cryomorpha	Bacteroidetes_Empedobacter	Bacteroidetes_Epilithonimonas	Bacteroidetes_Eudoraea	Bacteroidetes_Fabibacter	Bacteroidetes_Filimonas	Bacteroidetes_Flexithrix	Bacteroidetes_Fluviicola	Bacteroidetes_Fulvivirga	Bacteroidetes_Galbibacter	Bacteroidetes_Gilvibacter
Bamboo soil	2.45881e-05	0.000540939	0.000110647	0.00205311	6.14704e-05	0	3.68822e-05	0	0.000122941	2.45881e-05	0	0	0	0	0	0	0	0	0	0	6.14704e-05	0	0	1.22941e-05	3.68822e-05	0	0	2.45881e-05	0	8.60585e-05	0.000208999	0.000159823	2.45881e-05	0	0	0	2.45881e-05	1.22941e-05	4.91763e-05	1.22941e-05	0	0	0	0.000172117	2.45881e-05	0	0	0	4.91763e-05
APMP_Sample1	0	0	0	0	0	0	0	0	0	0	0	0	0	0.000369959	0	0	0.000369959	0.00147984	0	0	0	0.000369959	0	0	0	0	0	0	0	0	0	0	0	0	0.000369959	0	0	0	0	0	0	0	0	0	0	0	0	0	0
APMP_Sample2	0	0	0	0	0	0	0	0	0	0	0	0	0.000271223	0	0.000271223	0.000271223	0.000271223	0.000271223	0	0	0	0.000271223	0.00081367	0	0.00081367	0.000271223	0	0	0	0	0	0	0	0	0	0	0	0	0	0	0	0	0	0	0	0	0	0	0
Panda gut-SRR1659820	0	0	0	0	0	0	0	0	0	0	0	0	0	0	0	0	0	0	0	0	0	0	0	0	0	0	0	0	0	0	0	0	0	0	0	0	0	0	0	0	0	0	0	0	0	0	0	0	0
Panda gut-SRR1659821	0	0	0	0	0	0	0	0	0	0	0	0	0	0	0	0	0	0	0	0	0	0	0	0	0	0	0	0	0	0	0	0	0	0	0	0	0	0	0	0	0	0	0	0	0	0	0	0	0
Panda gut-SRR1659822	0	0	0	0	0	0	0	0	0	0	0	0	0	0	0	0	0	0	0	0	0	0	0	0	0	0	0	0	0	0	0	0	0	0	0	0	0	0	0	0	0	0	0	0	0	0	0	0	0
Panda gut-SRR1659823	0	0	0	0	0	0	0	0	0	0	0	0	0	0	0	0	0	0	0	0	0	0	0	0	0	0	0	0	0	0	0	0	0	0	0	0	0	0	0	0	0	0	0	0	0	0	0	0	0
Panda gut-SRR1659824	0	0	0	0	0	0	0	0	0	0	0	0	0	0	0	0	0	0	0	0	0	0	0	0	0	0	0	0	0	0	0	0	0	0	0	0	0	0	0	0	0	0	0	0	0	0	0	0	0
Panda gut-SRR1659825	0	0	0	0	0	0	0	0	0	0	0	0.00102459	0	0	0	0	0	0	0	0	0	0	0	0	0	0	0	0	0	0	0	0	0	0	0	0	0	0	0	0	0	0	0	0	0	0	0	0	0
Panda gut-SRR1659826	0	0	0	0	0	0	0	0	0	0	0	0	0	0	0	0	0	0	0	0	0	0	0	0	0	0	0	0	0	0	0	0	0	0	0	0	0	0	0	0	0	0	0	0	0	0	0	0	0
Panda gut-SRR1659827	0	0	0	0	0	0	0	0	0	0	0	0	0	0	0	0	0	0	0	0.00158479	0	0	0	0	0	0	0	0	0	0	0	0	0	0	0	0	0	0	0	0	0	0	0	0	0	0	0	0	0
Panda gut-SRR1659828	0	0	0	0	0	0	0	0	0	0	0	0	0	0	0	0	0	0	0	0	0	0	0	0	0	0	0	0	0	0	0	0	0	0	0	0	0	0	0	0	0	0	0	0	0	0	0	0	0
Other paper mill_SRR948569-1	0	0	0	0	0	0	0	0	0	0	0	0	0	0	0	0	0	0	0.000179308	0	0	0	0	0	0	0	0.000179308	0	0	0	0	0	0	0.000179308	0.00107585	0	0	0	0	0	0.000179308	0	0	0.000179308	0	0.000717231	0.000358616	0.000179308	0.000179308
Other paper mill_SRR948569-2	0	0	0	0.000762777	0	0.000190694	0	0	0	0	0.000190694	0	0	0	0	0	0	0	0	0	0	0	0.0247902	0.00247902	0.0064836	0	0.000190694	0.00381388	0.00533944	0.000381388	0.0251716	0.00438596	0.000381388	0	0.00114416	0.00286041	0	0.000381388	0	0	0	0.000381388	0.00133486	0	0.00133486	0.00514874	0.000953471	0.000572082	0
Termite gut-SRR1044951	0	0	0	0	0	0.000284522	0	0	0	0	0	0	0	0	0	0	0	0	0	0	0	0	0	0.000569044	0	0	0	0	9.48407e-05	0	0.000663885	0.000284522	0	0	0	0	0	0	0	0	0	0	0	0	0	0	0	0	0
Termite gut-SRR1044952	0	0	0	0	0	0	0	0	0	0	0	0	0	0	0	0	0	0	0	0	0	0	0	0	0	0	0	0	0	0	0.000166154	0.000166154	0	0	0	0	0	0	0	0	0	0	0	0	0	0	0	0	0
Termite gut-SRR1044953	0	0	0	0	0	0	0	0	0	0	0	0	0	0	0	0	0	0	0	0	0	0	8.93017e-05	8.93017e-05	8.93017e-05	0	0	0	0	0	0.000714413	0.00053581	0	0	0	0	0	0	0	0	0	0	0	0	0	0	0	0	0
Termite gut-SRR1044954	0	0	0	0	0	0.00526094	0	0.00189394	0	0	0	0	0	0	0	0	0	0	0	0	0	0	0	0	0	0	0	0	0	0	0.000210438	0.000420875	0	0	0	0	0	0	0	0	0	0	0	0	0	0	0	0	0
Termite gut-SRR1044955	0	0	0	0	0	0.00477042	0	0.00119261	0	0	0	0	0	0	0	0	0	0	0	0	0	0	0	0.00238521	0	0	0	0	0	0	0.00178891	0	0	0	0	0	0	0	0	0	0	0	0	0	0	0	0	0	0
Termite gut-SRR1044956	0	0	0	0	0	0.00350877	0	0.00116959	0	0	0	0	0	0	0	0	0	0	0	0	0	0	0	0	0	0	0	0	0	0	0.00233918	0	0	0	0	0	0	0	0	0	0	0	0	0	0	0	0	0	0
Termite gut-SRR1044966	0	0	0	0	0	0.00162991	0	9.97904e-05	0	0	0	0	0	0	0	0	0	0	0	0	0	0	0.000432425	0.00226192	0.000133054	0	6.6527e-05	0	0.000632006	0	0.00355919	0.00312677	3.32635e-05	0	0	3.32635e-05	0	0	0	0	0	0	0	0	0	0	0	0	0
Termite gut-SRR1044967	0	0	0	0	0	0.00304229	0	0.000152114	0	0	0	0	0	0	0	0	0	0	0	0	0	0	0.000152114	0.000608458	0	0	0	0	0	0	0.00273806	0.00289017	0	0	0	0	0	0	0	0	0	0	0	0	0	0	0	0	0
Termite gut-SRR1044968	0	0	0	0	0	0.00120048	0	0.00040016	0	0	0	0	0	0	0	0	0	0	0	0	0	0	0.00040016	0.00120048	0.00020008	0	0	0.00020008	0.00060024	0	0.00240096	0.00120048	0	0	0	0	0	0	0	0	0	0	0	0	0	0	0	0	0
Table.S10 The abundance of the microbial communities in various environments at the genus level.
[truncated: 2,731 more columns]

[truncated: 2 more sheets: Table S11, Table S12]
